# Supplementary material for: Bacterial Microbiota Profiling in Gastritis without Helicobacter pylori Infection or Non-Steroidal Anti-Inflammatory Drug Use
Source: PLoS One. 2009 Nov 24;4(11):e7985. doi: 10.1371/journal.pone.0007985 (PMC2776972; doi:10.1371/journal.pone.0007985)
Supplement: Table S1 — Novel phyltoypes (0.03 MB XLS) [file pone.0007985.s006.xls]

## Sheet: Sheet1
Supplementary Table 1. Novel phylotypes
Closest Phylotype	name	GenBank #
Actinomyces sp. clone	HKN1	GU131985
Bdellovibrio sp. clone	HKN2	GU131986
Bergeyella sp. clone	HKN3	GU131987
Capnocytophaga sp. clone	HKN4	GU131988
Moraxella sp. clone	HKN5	GU131989
Porphyromonas sp. clone B	HKN6	GU131990
unclassified Actinobacteria sp. clone B	HKN7	GU131991
unclassified Bacteroidetes sp. clone E	HKN8	GU131992
unclassified Firmicutes sp. clone	HKN9	GU131993

## Sheet: Sheet2
HKN1	GU131985
HKN2	GU131986
HKN3	GU131987
HKN4	GU131988
HKN5	GU131989
HKN6	GU131990
HKN7	GU131991
HKN8	GU131992
HKN9	GU131993
