# Supplementary material for: Bacterial Microbiota Profiling in Gastritis without Helicobacter pylori Infection or Non-Steroidal Anti-Inflammatory Drug Use
Source: PLoS One. 2009 Nov 24;4(11):e7985. doi: 10.1371/journal.pone.0007985 (PMC2776972; doi:10.1371/journal.pone.0007985)
Supplement: Table S2 — Species richness estimate in different biopsy samples (0.02 MB XLS) [file pone.0007985.s007.xls]

## Sheet: Sample diversity (groups)
Supplementary Table 2. Species richness estimate in different biopsy samples.
Sample group	Nm-A	Nm-B	AG-A	AG-B	Total
No. of samples	5	5	5	5	20
No. of clones	307	305	304	307	1223
No. of Phylotypes	67	55	73	61	133
Chao1 estimator of species richness	92	84	126	108	196
Chao1 standard deviation	13.3	16.7	25.5	25.6	23.6
